# Supplementary material for: Time dependent attachment properties of pollen grains in anemophilous plants tested by the mass centrifugation method
Source: Sci Rep. 2025 Apr 29;15:15053. doi: 10.1038/s41598-025-99593-6 (PMC12041541; doi:10.1038/s41598-025-99593-6)
Supplement: Supplementary file 1 — Supplementary Material 1 [file 41598_2025_99593_MOESM1_ESM.xlsx]

## Sheet: Tabelle1
		Table S1
		Pollen grain counting results- comparison of specimens
		descriptive parameters - mean values and standard deviation (sd) (n = sample size)
			fresh										aged										in contact
			P. lanceolata (n=4)		A. vulgaris (n=6)		L. perenne (n=4)		P. sylvestris (n=4)				P. lanceolata (n=4)		A. vulgaris (n=2)		L. perenne (n=4)		P. sylvestris (n=4)				P. lanceolata (n=3)		A. vulgaris (n=2)		L. perenne (n=6)		P. sylvestris (n=4)
		round	mean	sd	mean	sd	mean	sd	mean	sd			mean	sd	mean	sd	mean	sd	mean	sd			mean	sd	mean	sd	mean	sd	mean	sd
	total	0	133.5	57.1927	348.667	247.118	449.75	66.3545	236.5	53.4197			129.5	64.9128	677.5	178.898	394	288.014	422	86.7064			185	51.0979	145	73.5391	507.667	191.54	389.25	192.316
	attached	1	51.75	42.2404	222.5	203.293	229.5	11.7331	171.75	66.6352			46.5	22.84	477.5	99.7021	166.5	98.0289	75.75	62.3131			78	37.7227	148.5	77.0746	266.5	152.119	265	175.729
		2	15	10.9848	112.333	95.2694	87.5	22.7523	116	49.8063			25.25	11.3248	264.5	3.53553	112.75	41.9315	42.75	23.8939			35.6667	23.4379	129	43.8406	144.167	81.4307	211.75	145.287
		3	6.5	3.31662	56.6667	46.4873	39.5	12.3693	75.25	25.4738			21.25	12.3659	172.5	12.0208	71.25	17.3662	25	10.1653			11	10.4403	94.5	38.8909	90.6667	44.2613	185	131.537
		4	3.5	1.91485	38	34.3045	26.25	10.5317	49.25	18.9978			15.5	9.74679	128.5	16.2635	49.75	15.2179	16.5	8.58293			3.66667	3.05505	83	31.1127	63.8333	27.4694	139.75	93.6425
		5	3	1.82574	32.3333	27.9762	18	6.68331	31	12.49			11.25	6.99405	102	16.9706	34.75	7.88987	9.75	8.61684			2	1.73205	65.5	21.9203	46.3333	19.8662	89	58.8727
		6	2.75	1.70783	26.5	22.9151	14.25	9.14239	18.75	8.22091			8.25	5.37742	78.5	17.6777	33.75	6.0208	6.25	3.59398			1.33333	0.57735	56	19.799	37.3333	20.2846	55.25	34.5676
		7	1.75	0.957427	25	20.6398	13	5.94418	10.75	4.5			6.75	5.25198	64	15.5563	21.5	5	7.25	4.42531			0.666667	0.57735	48.5	12.0208	31.5	15.1625	28.5	17.4069
		8	1.5	0.57735	22.3333	17.1659	14	8.0829	10.5	2.38048			5.5	5.06623	54	14.1421	15.75	7.80491	6.25	2.75379			0.666667	0.57735	36.5	12.0208	25.1667	11.7544	23	13.9284
		9	1.5	0.57735	23.6667	17.6937	10.25	2.98608	8	2.16025			5	5.35413	43.5	13.435	12	4.96655	6.25	4.03113			0.333333	0.57735	36	18.3848	20.5	8.09321	14.75	6.94622
		10	1.5	0.57735	18	13.4313	10.25	2.98608	7.5	5.74456			4.25	5.18813	42	18.3848	9	4.08248	5	2.16025			0.333333	0.57735	29.5	10.6066	20	9.69536	9.75	6.34429
			fresh										aged										in contact
			P. lanceolata (n=4)		A. vulgaris (n=6)		L. perenne (n=4)		P. sylvestris (n=4)				P. lanceolata (n=4)		A. vulgaris (n=2)		L. perenne (n=4)		P. sylvestris (n=4)				P. lanceolata (n=3)		A. vulgaris (n=2)		L. perenne (n=6)		P. sylvestris (n=4)
	total	round	mean	sd	mean	sd	mean	sd	mean	sd			mean	sd	mean	sd	mean	sd	mean	sd			mean	sd	mean	sd	mean	sd	mean	sd
	detached	1	81.75	32.1908	126.167	139.639	220.25	57.9216	64.75	38.7503			83	71.7821	200	278.6	227.5	210.714	346.25	37.0799			107	14.1067	-3.5	3.53553	241.167	116.608	124.25	93.2287
	per round	2	36.75	31.447	110.167	114.981	142	26.5456	55.75	27.2809			21.25	13.7931	213	103.238	53.75	60.1186	33	39.598			42.3333	22.8108	19.5	33.234	122.333	84.2607	53.25	39.2885
		3	8.5	7.76745	55.6667	50.5398	48	31.6754	40.75	25.7083			4	1.82574	92	15.5563	41.5	25.1727	17.75	15.0638			24.6667	21.1266	34.5	4.94975	53.5	41.4958	26.75	17.3085
		4	3	1.82574	18.6667	22.151	13.25	3.86221	26	6.53197			5.75	4.19325	44	4.24264	21.5	6.75771	8.5	4.50925			7.33333	7.76745	11.5	7.77817	26.8333	26.3319	45.25	43.2849
		5	0.5	0.57735	5.66667	9.64711	8.25	5.43906	18.25	6.84957			4.25	2.75379	26.5	0.707107	15	8.60233	6.75	6.18466			1.66667	1.52753	17.5	9.19239	17.5	11.327	50.75	40.8034
		6	0.25	0.5	5.83333	5.15429	3.75	3.77492	12.25	4.34933			3	2.44949	23.5	0.707107	1	4.83046	3.5	6.35085			0.666667	1.1547	9.5	2.12132	9	6.32456	33.75	25.5131
		7	1	2	1.5	6.02495	1.25	3.30404	8	9.20145			1.5	1	14.5	2.12132	12.25	3.94757	-1	2.82843			0.666667	0.57735	7.5	7.77817	5.83333	6.99762	26.75	17.9699
		8	0.25	0.5	2.66667	8.52447	-1	2.16025	0.25	2.62996			1.25	1.89297	10	1.41421	5.75	6.23832	1	2.44949			0	0	12	0	6.33333	4.17931	5.5	4.79583
		9	0	0	-1.33333	6.77249	3.75	6.94622	2.5	3			0.5	1	10.5	0.707107	3.75	4.78714	0	5.09902			0.333333	0.57735	0.5	6.36396	4.66667	5.50151	8.25	8.4212
		10	0	0	5.66667	5.16398	0	0	0.5	6.245			0.75	0.5	1.5	4.94975	3	6.68331	1.25	5.18813			0	0	6.5	7.77817	0.5	4.72229	5	3.3665
			fresh										aged										in contact
			P. lanceolata (n=4)		A. vulgaris (n=6)		L. perenne (n=4)		P. sylvestris (n=4)				P. lanceolata (n=4)		A. vulgaris (n=2)		L. perenne (n=4)		P. sylvestris (n=4)				P. lanceolata (n=3)		A. vulgaris (n=2)		L. perenne (n=6)		P. sylvestris (n=4)
	%	round	mean	sd	mean	sd	mean	sd	mean	sd			mean	sd	mean	sd	mean	sd	mean	sd			mean	sd	mean	sd	mean	sd	mean	sd
	attached	0	100	0	100	0	100	0	100	0			100	0	100	0	100	0	100	0			100	0	100	0	100	0	100	0
		1	36.1733	15.7561	62.9631	27.2932	51.5818	5.37735	71.6186	18.7571			42.1223	27.9049	75.0387	34.5306	53.5463	24.416	16.346	11.7125			40.627	8.39142	102.06	1.39329	52.9181	19.4582	63.4732	34.8362
		2	11.0436	5.1108	31.6271	10.6595	19.8889	6.63681	47.5531	11.2239			21.6043	12.0922	40.3794	10.1406	41.0271	24.6949	9.71952	4.25701			18.0421	10.168	93.2973	17.0823	28.6947	13.9309	50.5507	31.2367
		3	5.11905	2.34384	16.6354	7.89096	8.77028	2.58794	31.3566	6.41273			17.6136	11.3779	26.6237	8.80444	28.7445	21.3629	5.82099	1.85189			6.14863	5.99549	66.986	7.15173	18.5657	9.29563	43.5585	27.6268
		4	2.94142	1.85476	10.3376	4.12798	5.75535	1.95459	20.3934	5.34397			12.3495	7.56405	19.9803	7.67643	19.452	13.1537	3.80694	1.59742			2.18407	1.78044	59.4454	8.69169	13.3953	6.70713	33.8962	23.1032
		5	2.56135	2.06252	9.27269	4.20129	3.9214	0.929045	12.7861	3.56608			8.96441	5.39807	15.9418	6.71442	14.3372	10.6806	2.06247	1.61976			1.13627	0.995772	47.4401	8.94256	9.68867	4.3964	22.1168	15.6239
		6	2.21888	1.43464	7.69701	3.44351	3.02463	1.55422	7.68154	2.29097			6.71939	4.54282	12.3622	5.87356	14.5236	12.3986	1.41955	0.618798			0.757485	0.361355	40.3471	6.80823	7.72145	3.89357	13.8018	9.14388
		7	1.70868	1.62712	7.42915	4.25703	2.80599	0.882724	4.62656	2.0049			5.60484	4.67187	10.1018	4.96359	8.93251	7.00946	1.60806	0.714078			0.429202	0.379314	35.9724	9.95376	6.55566	3.11903	7.14519	4.53627
		8	1.36621	0.961276	7.51043	4.3946	2.98522	1.28714	4.52689	1.14545			4.93916	4.63713	8.54394	4.34348	7.23885	6.73823	1.43848	0.434191			0.429202	0.379314	26.4751	5.13705	5.27044	2.47498	5.91993	4.06159
		9	1.36621	0.961276	7.75514	4.51968	2.26493	0.477693	3.62461	1.64442			4.3294	4.80515	6.92387	3.81132	6.06855	6.91618	1.59851	1.31099			0.239808	0.41536	24.8021	0.100348	4.15016	1.3527	3.81409	1.32406
		10	1.36621	0.961276	5.90058	3.02625	2.26493	0.477693	3.24527	2.38704			3.69217	4.64352	6.79441	4.50773	5.72577	7.25263	1.15249	0.291438			0.239808	0.41536	21.2188	3.44657	4.1704	1.94642	2.41043	1.30176
			fresh										aged										in contact
			P. lanceolata (n=4)		A. vulgaris (n=6)		L. perenne (n=4)		P. sylvestris (n=4)				P. lanceolata (n=4)		A. vulgaris (n=2)		L. perenne (n=4)		P. sylvestris (n=4)				P. lanceolata (n=3)		A. vulgaris (n=2)		L. perenne (n=6)		P. sylvestris (n=4)
	%	round	mean	sd	mean	sd	mean	sd	mean	sd			mean	sd	mean	sd	mean	sd	mean	sd			mean	sd	mean	sd	mean	sd	mean	sd
	detached	1	63.8267	15.7561	37.0369	27.2932	48.4182	5.37735	28.3814	18.7571			57.8777	27.9049	24.9613	34.5306	46.4537	24.416	83.654	11.7125			59.373	8.39142	-2.06048	1.39329	47.0819	19.4582	36.5268	34.8362
	per round	2	25.1297	11.6165	31.336	18.5812	31.6929	5.37423	24.0656	12.2804			20.518	16.0581	34.6593	24.39	12.5192	11.0746	6.62646	8.12526			22.5849	8.7386	8.76317	18.4756	24.2234	11.0932	12.9225	7.91563
		3	5.92454	3.31073	14.9918	6.79303	11.1187	8.18879	16.1964	6.36667			3.99072	2.81102	13.7557	1.33615	12.2825	3.65851	3.89854	2.90264			11.8935	8.01035	26.3113	9.9306	10.1291	5.80836	6.99219	4.99644
		4	2.17762	0.790005	6.29776	6.43645	3.01493	1.09974	10.9633	1.12638			5.26412	5.27138	6.64339	1.12801	9.29251	8.86734	2.01405	0.900163			3.96456	4.49162	7.54053	1.53996	5.17033	4.3118	9.66232	6.09651
		5	0.380076	0.484004	1.06491	1.74352	1.83395	1.29426	7.60731	2.02258			3.38508	2.16614	4.03845	0.962008	5.11478	2.87411	1.74447	1.86708			1.0478	0.917093	12.0053	0.25087	3.70666	2.78505	11.7794	8.79867
		6	0.342466	0.684932	1.57569	0.860706	0.89677	0.938994	5.10452	1.33473			2.24502	1.56885	3.57965	0.840859	-0.186328	2.84029	0.642923	1.34396			0.378788	0.65608	7.09295	2.13433	1.96722	1.8193	8.31495	6.825
		7	0.510204	1.02041	0.267863	1.44963	0.218637	0.688299	3.05497	3.76654			1.11455	0.200382	2.26036	0.909973	5.59107	5.52533	-0.188511	0.58425			0.328283	0.294222	4.37476	3.14553	1.16579	1.19899	6.65665	4.82325
		8	0.342466	0.684932	-0.0812873	2.23622	-0.179227	0.415398	0.0996696	1.12137			0.665683	0.850706	1.55789	0.620109	1.69366	1.19667	0.169573	0.56836			0	0	9.4973	4.81671	1.28522	0.797741	1.22526	0.991624
		9	0	0	-0.244708	2.14485	0.720289	1.45371	0.902281	1.04733			0.609756	1.21951	1.62008	0.532161	1.1703	1.9136	-0.160029	1.34417			0.189394	0.32804	1.67294	5.2374	1.12028	1.24314	2.10584	2.90608
		10	0	0	1.85456	1.63284	0	0	0.379347	2.90311			0.637228	0.530298	0.129457	0.696406	0.342779	0.970715	0.446026	1.47973			0	0	3.58332	3.54692	-0.020241	0.805939	1.40366	0.878799
			fresh										aged										in contact
			P. lanceolata (n=4)		A. vulgaris (n=6)		L. perenne (n=4)		P. sylvestris (n=4)				P. lanceolata (n=4)		A. vulgaris (n=2)		L. perenne (n=4)		P. sylvestris (n=4)				P. lanceolata (n=3)		A. vulgaris (n=2)		L. perenne (n=6)		P. sylvestris (n=4)
	used data:	total:	mean	sd	mean	sd	mean	sd	mean	sd			mean	sd	mean	sd	mean	sd	mean	sd			mean	sd	mean	sd	mean	sd	mean	sd
		round1	81.75	32.1908	126.167	139.639	220.25	57.9216	64.75	38.7503			83	71.7821	200	278.6	227.5	210.714	346.25	37.0799			107	14.1067	0	3.53553	241.167	116.608	124.25	93.2287
		round2	36.75	31.447	110.167	114.981	142	26.5456	55.75	27.2809			21.25	13.7931	213	103.238	53.75	60.1186	33	39.598			42.3333	22.8108	19.5	33.234	122.333	84.2607	53.25	39.2885
		round3	8.5	7.76745	55.6667	50.5398	48	31.6754	40.75	25.7083			4	1.82574	92	15.5563	41.5	25.1727	17.75	15.0638			24.6667	21.1266	34.5	4.94975	53.5	41.4958	26.75	17.3085
		round 4-10	5	3.4641	38.6667	38.4482	29.25	12.2031	67.75	25.9021			17	10.3923	130.5	6.36396	62.25	20.8706	20	9.0185			10.6667	10.7858	65	28.2843	70.6667	41.7405	175.25	125.699
		remaining	1.5	0.57735	18	13.4313	10.25	2.98608	7.5	5.74456			4.25	5.18813	42	18.3848	9	4.08248	5	2.16025			0.333333	0.57735	29.5	10.6066	20	9.69536	9.75	6.34429
		sum	133.5	57.1927	348.667	247.118	449.75	66.3545	236.5	53.4197			129.5	64.9128	677.5	178.898	394	288.014	422	86.7064			185	51.0979	145	73.5391	507.667	191.54	389.25	192.316
		beginning	133.5	57.1927	348.667	247.118	449.75	66.3545	236.5	53.4197			129.5	64.9128	677.5	178.898	394	288.014	422	86.7064			185	51.0979	145	73.5391	507.667	191.54	389.25	192.316
		%	mean	sd	mean	sd	mean	sd	mean	sd			mean	sd	mean	sd	mean	sd	mean	sd			mean	sd	mean	sd	mean	sd	mean	sd
		round1	63.8267	15.7561	37.0369	27.2932	48.4182	5.37735	28.3814	18.7571			57.8777	27.9049	24.9613	34.5306	46.4537	24.416	83.654	11.7125			59.373	8.39142	0	1.39329	47.0819	19.4582	36.5268	34.8362
		round2	25.1297	11.6165	31.336	18.5812	31.6929	5.37423	24.0656	12.2804			20.518	16.0581	34.6593	24.39	12.5192	11.0746	6.62646	8.12526			22.5849	8.7386	8.76317	18.4756	24.2234	11.0932	12.9225	7.91563
		round3	5.92454	3.31073	14.9918	6.79303	11.1187	8.18879	16.1964	6.36667			3.99072	2.81102	13.7557	1.33615	12.2825	3.65851	3.89854	2.90264			11.8935	8.01035	26.3113	9.9306	10.1291	5.80836	6.99219	4.99644
		round 4-10	3.75283	1.78958	10.7348	7.13389	6.50535	2.80053	28.1114	6.61205			13.9214	9.4976	19.8293	4.29671	23.0188	14.1695	4.6685	1.88766			5.90882	6.20254	45.7672	3.70516	14.3953	8.87633	41.1481	26.5523
		remaining	1.36621	0.961276	5.90058	3.02625	2.26493	0.477693	3.24527	2.38704			3.69217	4.64352	6.79441	4.50773	5.72577	7.25263	1.15249	0.291438			0.239808	0.41536	21.2188	3.44657	4.1704	1.94642	2.41043	1.30176
		sum	100	0	100	8.98773e-15	100	8.20464e-15	100	8.20464e-15			100	1.16031e-14	100	1.42109e-14	100	1.16031e-14	100	8.20464e-15			100	1.00486e-14	100	0	100	0	100	8.20464e-15
		beginning	100	0	100	0	100	0	100	0			100	0	100	0	100	0	100	0			100	0	100	0	100	0	100	0

## Sheet: Tabelle2
		Table S2
		Pollen grain counting results
		Artemisia vulgaris - detailed analysis - summary
			fresh									aged												in contact
	total	round	sample1	sample2	sample3	sample4	sample5	sample6	mean	sd		2 hours A	2 hours B	mean	sd		1 day A		7 days A	7 days B	mean	sd		2 hours A	2 hours B	mean	sd		1 day A	1 day B	1 day C	mean	sd		7 days A	7 days B	mean	sd
	attached	0	744	549	299	98	202	200	348.667	247.118		417	373	395	31.1127		178		804	551	677.5	178.898		440	991	715.5	389.616		258	318	350	308.667	46.7047		93	197	145	73.5391
		1	384	564	86	86	118	97	222.5	203.293		289	220	254.5	48.7904		159		407	548	477.5	99.7021		270	892	581	439.82		243	266	293	267.333	25.0267		94	203	148.5	77.0746
		2	232	236	38	37	75	56	112.333	95.2694		182	146	164	25.4558		123		267	262	264.5	3.53553		153	411	282	182.434		160	164	186	170	14		98	160	129	43.8406
		3	113	117	27	25	46	12	56.6667	46.4873		104	91	97.5	9.19239		86		164	181	172.5	12.0208		91	216	153.5	88.3883		119	82	117	106	20.8087		67	122	94.5	38.8909
		4	99	55	17	9	34	14	38	34.3045		74	68	71	4.24264		39		117	140	128.5	16.2635		69	129	99	42.4264		106	51	80	79	27.5136		61	105	83	31.1127
		5	85	34	21	8	34	12	32.3333	27.9762		61	64	62.5	2.12132		23		90	114	102	16.9706		57	92	74.5	24.7487		86	40	74	66.6667	23.8607		50	81	65.5	21.9203
		6	70	27	16	7	28	11	26.5	22.9151		42	64	53	15.5563		26		66	91	78.5	17.6777		46	63	54.5	12.0208		82	32	77	63.6667	27.5379		42	70	56	19.799
		7	60	33	9	7	31	10	25	20.6398		40	49	44.5	6.36396		23		53	75	64	15.5563		31	61	46	21.2132		84	25	66	58.3333	30.2379		40	57	48.5	12.0208
		8	54	15	15	10	30	10	22.3333	17.1659		46	44	45	1.41421		23		44	64	54	14.1421		37	58	47.5	14.8492		64	33	63	53.3333	17.6163		28	45	36.5	12.0208
		9	54	26	6	9	31	16	23.6667	17.6937		47	39	43	5.65685		26		34	53	43.5	13.435		28	50	39	15.5563		79	24	62	55	28.1603		23	49	36	18.3848
		10	43	16	8	7	22	12	18	13.4313		47	38	42.5	6.36396		15		29	55	42	18.3848		24	40	32	11.3137		72	35	67	58	20.0749		22	37	29.5	10.6066
			fresh									aged												in contact
	total	round	sample1	sample2	sample3	sample4	sample5	sample6	mean	sd		2 hours A	2 hours B	mean	sd		1 day A		7 days A	7 days B	mean	sd		2 hours A	2 hours B	mean	sd		1 day A	1 day B	1 day C	mean	sd		7 days A	7 days B	mean	sd
	detached	1	360	-15	213	12	84	103	126.167	139.639		128	153	140.5	17.6777		19		397	3	200	278.6		170	99	134.5	50.2046		15	52	57	41.3333	22.942		-1	-6	-3.5	3.53553
	per round	2	152	328	48	49	43	41	110.167	114.981		107	74	90.5	23.3345		36		140	286	213	103.238		117	481	299	257.387		83	102	107	97.3333	12.6623		-4	43	19.5	33.234
		3	119	119	11	12	29	44	55.6667	50.5398		78	55	66.5	16.2635		37		103	81	92	15.5563		62	195	128.5	94.0452		41	82	69	64	20.9523		31	38	34.5	4.94975
		4	14	62	10	16	12	-2	18.6667	22.151		30	23	26.5	4.94975		47		47	41	44	4.24264		22	87	54.5	45.9619		13	31	37	27	12.49		6	17	11.5	7.77817
		5	14	21	-4	1	0	2	5.66667	9.64711		13	4	8.5	6.36396		16		27	26	26.5	0.707107		12	37	24.5	17.6777		20	11	6	12.3333	7.0946		11	24	17.5	9.19239
		6	15	7	5	1	6	1	5.83333	5.15429		19	0	9.5	13.435		-3		24	23	23.5	0.707107		11	29	20	12.7279		4	8	-3	3	5.56776		8	11	9.5	2.12132
		7	10	-6	7	0	-3	1	1.5	6.02495		2	15	8.5	9.19239		3		13	16	14.5	2.12132		15	2	8.5	9.19239		-2	7	11	5.33333	6.65833		2	13	7.5	7.77817
		8	6	18	-6	-3	1	0	2.66667	8.52447		-6	5	-0.5	7.77817		0		9	11	10	1.41421		-6	3	-1.5	6.36396		20	-8	3	5	14.1067		12	12	12	0
		9	0	-11	9	1	-1	-6	-1.33333	6.77249		-1	5	2	4.24264		-3		10	11	10.5	0.707107		9	8	8.5	0.707107		-15	9	1	-1.66667	12.2202		5	-4	0.5	6.36396
		10	11	10	-2	2	9	4	5.66667	5.16398		0	1	0.5	0.707107		11		5	-2	1.5	4.94975		4	10	7	4.24264		7	-11	-5	-3	9.16515		1	12	6.5	7.77817
			fresh									aged												in contact
	%	round	sample1	sample2	sample3	sample4	sample5	sample6	mean	sd		2 hours A	2 hours B	mean	sd		1 day A		7 days A	7 days B	mean	sd		2 hours A	2 hours B	mean	sd		1 day A	1 day B	1 day C	mean	sd		7 days A	7 days B	mean	sd
	attached	0	100	100	100	100	100	100	100	0		100	100	100	0		100		100	100	100	0		100	100	100	0		100	100	100	100	0		100	100	100	0
		1	51.6129	102.732	28.7625	87.7551	58.4158	48.5	62.9631	27.2932		69.3046	58.9812	64.1429	7.29969		89.3258		50.6219	99.4555	75.0387	34.5306		61.3636	90.0101	75.6869	20.2561		94.186	83.6478	83.7143	87.1827	6.06516		101.075	103.046	102.06	1.39329
		2	31.1828	42.9872	12.709	37.7551	37.1287	28	31.6271	10.6595		43.6451	39.1421	41.3936	3.1841		69.1011		33.209	47.5499	40.3794	10.1406		34.7727	41.4733	38.123	4.73799		62.0155	51.5723	53.1429	55.5769	5.63102		105.376	81.2183	93.2973	17.0823
		3	15.1882	21.3115	9.0301	25.5102	22.7723	6	16.6354	7.89096		24.94	24.3968	24.6684	0.384146		48.3146		20.398	32.8494	26.6237	8.80444		20.6818	21.7962	21.239	0.787963		46.124	25.7862	33.4286	35.1129	10.273		72.043	61.9289	66.986	7.15173
		4	13.3065	10.0182	5.68562	9.18367	16.8317	7	10.3376	4.12798		17.7458	18.2306	17.9882	0.342777		21.9101		14.5522	25.4083	19.9803	7.67643		15.6818	13.0172	14.3495	1.8842		41.0853	16.0377	22.8571	26.6601	12.9496		65.5914	53.2995	59.4454	8.69169
		5	11.4247	6.19308	7.02341	8.16327	16.8317	6	9.27269	4.20129		14.6283	17.1582	15.8932	1.7889		12.9213		11.194	20.6897	15.9418	6.71442		12.9545	9.28355	11.119	2.59578		33.3333	12.5786	21.1429	22.3516	10.43		53.7634	41.1168	47.4401	8.94256
		6	9.4086	4.91803	5.35117	7.14286	13.8614	5.5	7.69701	3.44351		10.0719	17.1582	13.6151	5.01072		14.6067		8.20896	16.5154	12.3622	5.87356		10.4545	6.35721	8.40588	2.89725		31.7829	10.0629	22	21.2819	10.8778		45.1613	35.533	40.3471	6.80823
		7	8.06452	6.01093	3.01003	7.14286	15.3465	5	7.42915	4.25703		9.59233	13.1367	11.3645	2.50627		12.9213		6.59204	13.6116	10.1018	4.96359		7.04545	6.1554	6.60043	0.629365		32.5581	7.86164	18.8571	19.759	12.3729		43.0108	28.934	35.9724	9.95376
		8	7.25806	2.73224	5.01672	10.2041	14.8515	5	7.51043	4.3946		11.0312	11.7962	11.4137	0.540987		12.9213		5.47264	11.6152	8.54394	4.34348		8.40909	5.85267	7.13088	1.80766		24.8062	10.3774	18	17.7279	7.21827		30.1075	22.8426	26.4751	5.13705
		9	7.25806	4.73588	2.00669	9.18367	15.3465	8	7.75514	4.51968		11.271	10.4558	10.8634	0.576447		14.6067		4.22886	9.61887	6.92387	3.81132		6.36364	5.04541	5.70452	0.932128		30.6202	7.54717	17.7143	18.6272	11.5636		24.7312	24.8731	24.8021	0.100348
		10	5.77957	2.91439	2.67559	7.14286	10.8911	6	5.90058	3.02625		11.271	10.1877	10.7293	0.76602		8.42697		3.60697	9.98185	6.79441	4.50773		5.45455	4.03633	4.74544	1.00283		27.907	11.0063	19.1429	19.352	8.45229		23.6559	18.7817	21.2188	3.44657
			fresh									aged												in contact
	%	round	sample1	sample2	sample3	sample4	sample5	sample6	mean	sd		2 hours A	2 hours B	mean	sd		1 day A		7 days A	7 days B	mean	sd		2 hours A	2 hours B	mean	sd		1 day A	1 day B	1 day C	mean	sd		7 days A	7 days B	mean	sd
	detached	1	48.3871	-2.73224	71.2375	12.2449	41.5842	51.5	37.0369	27.2932		30.6954	41.0188	35.8571	7.29969		10.6742		49.3781	0.544465	24.9613	34.5306		38.6364	9.98991	24.3131	20.2561		5.81395	16.3522	16.2857	12.8173	6.06516		-1.07527	-3.04569	-2.06048	1.39329
	per round	2	20.4301	59.745	16.0535	50	21.2871	20.5	31.336	18.5812		25.6595	19.8391	22.7493	4.1156		20.2247		17.4129	51.9056	34.6593	24.39		26.5909	48.5368	37.5639	15.5181		32.1705	32.0755	30.5714	31.6058	0.897065		-4.30108	21.8274	8.76317	18.4756
		3	15.9946	21.6758	3.67893	12.2449	14.3564	22	14.9918	6.79303		18.705	14.7453	16.7252	2.79995		20.7865		12.8109	14.7005	13.7557	1.33615		14.0909	19.6771	16.884	3.95003		15.8915	25.7862	19.7143	20.464	4.98976		33.3333	19.2893	26.3113	9.9306
		4	1.88172	11.2933	3.34448	16.3265	5.94059	-1	6.29776	6.43645		7.19424	6.16622	6.68023	0.726923		26.4045		5.84577	7.44102	6.64339	1.12801		5	8.77901	6.88951	2.67216		5.03876	9.74843	10.5714	8.45287	2.98521		6.45161	8.62944	7.54053	1.53996
		5	1.88172	3.82514	-1.33779	1.02041	0	1	1.06491	1.74352		3.11751	1.07239	2.09495	1.44612		8.98876		3.35821	4.71869	4.03845	0.962008		2.72727	3.7336	3.23044	0.711583		7.75194	3.45912	1.71429	4.30845	3.10714		11.828	12.1827	12.0053	0.25087
		6	2.01613	1.27505	1.67224	1.02041	2.9703	0.5	1.57569	0.860706		4.55635	0	2.27818	3.22183		-1.68539		2.98507	4.17423	3.57965	0.840859		2.5	2.92634	2.71317	0.301466		1.55039	2.51572	-0.857143	1.06966	1.73706		8.60215	5.58376	7.09295	2.13433
		7	1.34409	-1.0929	2.34114	0	-1.48515	0.5	0.267863	1.44963		0.479616	4.02145	2.25053	2.50445		1.68539		1.61692	2.90381	2.26036	0.909973		3.40909	0.201816	1.80545	2.26789		-0.775194	2.20126	3.14286	1.52297	2.0452		2.15054	6.59898	4.37476	3.14553
		8	0.806452	3.27869	-2.00669	-3.06122	0.49505	0	-0.0812873	2.23622		-1.43885	1.34048	-0.0491832	1.96528		0		1.1194	1.99637	1.55789	0.620109		-1.36364	0.302725	-0.530456	1.1783		7.75194	-2.51572	0.857143	2.03112	5.23353		12.9032	6.09137	9.4973	4.81671
		9	0	-2.00364	3.01003	1.02041	-0.49505	-3	-0.244708	2.14485		-0.239808	1.34048	0.550337	1.11743		-1.68539		1.24378	1.99637	1.62008	0.532161		2.04545	0.807265	1.42636	0.875532		-5.81395	2.83019	0.285714	-0.89935	4.44225		5.37634	-2.03046	1.67294	5.2374
		10	1.47849	1.82149	-0.668896	2.04082	4.45545	2	1.85456	1.63284		0	0.268097	0.134048	0.189573		6.17978		0.621891	-0.362976	0.129457	0.696406		0.909091	1.00908	0.959086	0.0707042		2.71318	-3.45912	-1.42857	-0.724838	3.14575		1.07527	6.09137	3.58332	3.54692
	used data:	total:	sample1	sample2	sample3	sample4	sample5	sample6	mean	sd		2 hours A	2 hours B	mean	sd		1 day A		7 days A	7 days B	mean	sd		2 hours A	2 hours B	mean	sd		1 day A	1 day B	1 day C	mean	sd		7 days A	7 days B	mean	sd
		round1	360	-15	213	12	84	103	126.167	139.639		128	153	140.5	17.6777		19		397	3	200	278.6		170	99	134.5	50.2046		15	52	57	41.3333	22.942		-1	-6	-3.5	3.53553
		round2	152	328	48	49	43	41	110.167	114.981		107	74	90.5	23.3345		36		140	286	213	103.238		117	481	299	257.387		83	102	107	97.3333	12.6623		-4	43	19.5	33.234
		round3	119	119	11	12	29	44	55.6667	50.5398		78	55	66.5	16.2635		37		103	81	92	15.5563		62	195	128.5	94.0452		41	82	69	64	20.9523		31	38	34.5	4.94975
		round 4-10	70	101	19	18	24	0	38.6667	38.4482		57	53	55	2.82843		71		135	126	130.5	6.36396		67	176	121.5	77.0746		47	47	50	48	1.73205		45	85	65	28.2843
		remaining	43	16	8	7	22	12	18	13.4313		47	38	42.5	6.36396		15		29	55	42	18.3848		24	40	32	11.3137		72	35	67	58	20.0749		22	37	29.5	10.6066
		sum	744	549	299	98	202	200	348.667	247.118		417	373	395	31.1127		178		804	551	677.5	178.898		440	991	715.5	389.616		258	318	350	308.667	46.7047		93	197	145	73.5391
		beginning	744	549	299	98	202	200	348.667	247.118		417	373	395	31.1127		178		804	551	677.5	178.898		440	991	715.5	389.616		258	318	350	308.667	46.7047		93	197	145	73.5391
		%	sample1	sample2	sample3	sample4	sample5	sample6	mean	sd		2 hours A	2 hours B	mean	sd		1 day A		7 days A	7 days B	mean	sd		2 hours A	2 hours B	mean	sd		1 day A	1 day B	1 day C	mean	sd		7 days A	7 days B	mean	sd
		round1	48.3871	-2.73224	71.2375	12.2449	41.5842	51.5	37.0369	27.2932		30.6954	41.0188	35.8571	7.29969		10.6742		49.3781	0.544465	24.9613	34.5306		38.6364	9.98991	24.3131	20.2561		5.81395	16.3522	16.2857	12.8173	6.06516		-1.07527	-3.04569	-2.06048	1.39329
		round2	20.4301	59.745	16.0535	50	21.2871	20.5	31.336	18.5812		25.6595	19.8391	22.7493	4.1156		20.2247		17.4129	51.9056	34.6593	24.39		26.5909	48.5368	37.5639	15.5181		32.1705	32.0755	30.5714	31.6058	0.897065		-4.30108	21.8274	8.76317	18.4756
		round3	15.9946	21.6758	3.67893	12.2449	14.3564	22	14.9918	6.79303		18.705	14.7453	16.7252	2.79995		20.7865		12.8109	14.7005	13.7557	1.33615		14.0909	19.6771	16.884	3.95003		15.8915	25.7862	19.7143	20.464	4.98976		33.3333	19.2893	26.3113	9.9306
		round 4-10	9.4086	18.3971	6.35452	18.3673	11.8812	0	10.7348	7.13389		13.6691	14.2091	13.9391	0.381873		39.8876		16.791	22.8675	19.8293	4.29671		15.2273	17.7598	16.4936	1.79079		18.2171	14.7799	14.2857	15.7609	2.14141		48.3871	43.1472	45.7672	3.70516
		remaining	5.77957	2.91439	2.67559	7.14286	10.8911	6	5.90058	3.02625		11	10.1877	10.5938	0.574406		8.42697		3.60697	9.98185	6.79441	4.50773		5.45455	4.03633	4.74544	1.00283		27.907	11.0063	19.1429	19.352	8.45229		23.6559	18.7817	21.2188	3.44657
		sum	100	100	100	100	100	100	100	8.98773e-15		99.729	100	99.8645	0.191614		100		100	100	100	1.42109e-14		100	100	100	1.42109e-14		100	100	100	100	0		100	100	100	0
		beginning	100	100	100	100	100	100	100	0		100	100	100	0		100		100	100	100	0		100	100	100	0		100	100	100	100	0		100	100	100	0

## Sheet: Tabelle3
		Table S3
		Pollen grain counting results
		Artemisia vulgaris - constant centrifugation and no cenrifugation
				total counting																				percentage
				centrifugation 1000 rpm										no centrifugation										centrifugation 1000 rpm										no centrifugation
			round	sample1	sample2	sample3	sample4	mean	sd				round	sample1	sample2	sample3	sample4	mean	sd				round	sample1	sample2	sample3	sample4	mean	sd				round	sample1	sample2	sample3	sample4	mean	sd
		day1	0	247	101	81	133	140.5	74.1597			day1	0	100	197	173	78	137	56.9971			day1	0	100	100	100	100	100	0			day1	0	100	100	100	100	100	0
			1	140	89	89	134	113	27.8209				1	92	140	88	145	116.25	30.4234				1	56.6802	88.1188	109.877	100.752	88.8568	23.2322				1	92	71.066	50.8671	185.897	99.9576	59.7037
			2	123	80	80	123	101.5	24.8261				2	91	169	61	122	110.75	46.133				2	49.7976	79.2079	98.7654	92.4812	80.063	21.7617				2	91	85.7868	35.2601	156.41	92.1143	49.6912
			3	107	77	77	132	98.25	26.5754				3	86	153	59	121	104.75	40.9746				3	43.3198	76.2376	95.0617	99.2481	78.4668	25.479				3	86	77.665	34.104	155.128	88.2243	50.0719
			4	115	77	58	120	92.5	29.9611				4	83	81	63	114	85.25	21.1719				4	46.5587	76.2376	71.6049	90.2256	71.1567	18.209				4	83	41.1168	36.4162	146.154	76.6717	50.8346
			5	106	82	41	127	89	36.9053				5	95	79	71	116	90.25	19.8557				5	42.915	81.1881	50.6173	95.4887	67.5523	24.9009				5	95	40.1015	41.0405	148.718	81.215	51.8041
			6	120	70	37	126	88.25	42.3979				6	69	70	59	112	77.5	23.5301				6	48.583	69.3069	45.679	94.7368	64.5764	22.6931				6	69	35.533	34.104	143.59	70.5567	51.2891
			7	112	73	42	122	87.25	36.8363				7	73	78	62	117	82.5	23.9513				7	45.3441	72.2772	51.8519	91.7293	65.3006	21.026				7	73	39.5939	35.8382	150	74.608	52.9642
			8	101	80	40	119	85	33.9706				8	66	78	63	80	71.75	8.5				8	40.8907	79.2079	49.3827	89.4737	64.7388	23.2788				8	66	39.5939	36.4162	102.564	61.1435	30.6326
			9	104	76	41	110	82.75	31.5317				9	68	85	60	78	72.75	10.9962				9	42.1053	75.2475	50.6173	82.7068	62.6692	19.3894				9	68	43.1472	34.6821	100	61.4573	29.3287
			10	86	76	38	101	75.25	26.8747				10	68	70	55	85	69.5	12.2882				10	34.8178	75.2475	46.9136	75.9398	58.2297	20.6513				10	68	35.533	31.7919	108.974	61.0748	35.8339
		day2	0	92	75	46	95	77	22.4648			day2	0	66	74	71	83	73.5	7.14143			day2	0	37.247	74.2574	56.7901	71.4286	59.9308	16.9496			day2	0	66	37.5635	41.0405	106.41	62.7535	31.7409
			1	95	66	44	88	73.25	23.085				1	62	69	48	81	65	13.784				1	38.4615	65.3465	54.321	66.1654	56.0736	12.924				1	62	35.0254	27.7457	103.846	57.1543	34.4392
			2	94	73	47	90	76	21.3698				2	53	69	47	89	64.5	18.7883				2	38.0567	72.2772	58.0247	67.6692	59.0069	15.1769				2	53	35.0254	27.1676	114.103	57.3239	39.3664
			3	96	67	40	98	75.25	27.4393				3	52	75	54	84	66.25	15.756				3	38.8664	66.3366	49.3827	73.6842	57.0675	15.8363				3	52	38.0711	31.2139	107.692	57.2443	34.7261
			4	91	63	38	95	71.75	26.6255				4	68	79	51	85	70.75	14.9304				4	36.8421	62.3762	46.9136	71.4286	54.3901	15.4695				4	68	40.1015	29.4798	108.974	61.6389	35.4926
			5	92	64	41	87	71	23.4236				5	59	75	57	89	70	15.0111				5	37.247	63.3663	50.6173	65.4135	54.161	13.0384				5	59	38.0711	32.948	114.103	61.0304	37.1328
			6	97	62	42	87	72	24.8328				6	56	71	46	90	65.75	19.1551				6	39.2713	61.3861	51.8519	65.4135	54.4807	11.6254				6	56	36.0406	26.5896	115.385	58.5037	39.8531
			7	93	67	41	95	74	25.4296				7	56	97	48	88	72.25	23.8939				7	37.6518	66.3366	50.6173	71.4286	56.5086	15.3784				7	56	49.2386	27.7457	112.821	61.4512	36.303
			8	79	71	48	88	71.5	17.1367				8	52	70	47	96	66.25	22.1566				8	31.9838	70.297	59.2593	66.1654	56.9264	17.2405				8	52	35.533	27.1676	123.077	59.4444	43.658
			9	89	70	42	87	72	21.7409				9	65	81	56	88	72.5	14.6173				9	36.0324	69.3069	51.8519	65.4135	55.6512	15.0678				9	65	41.1168	32.3699	112.821	62.8268	36.0696
			10	91	72	42	79	71	20.8646				10	63	76	48	85	68	16.1038				10	36.8421	71.2871	51.8519	59.3985	54.8449	14.4238				10	63	38.5787	27.7457	108.974	59.5747	36.0831
		day7	0	87	24	56	85	63	29.6086			day7	0	50	104	48	79	70.25	26.5879			day7	0	35.2227	23.7624	69.1358	63.9098	48.0077	21.9891			day7	0	50	52.7919	27.7457	101.282	57.9549	30.9827
			1	78	24	53	87	60.5	28.2666				1	53	104	52	86	73.75	25.6174				1	31.5789	23.7624	65.4321	65.4135	46.5467	22.0286				1	53	52.7919	30.0578	110.256	61.5265	34.2242
			2	83	25	47	82	59.25	28.3122				2	56	108	52	79	73.75	25.7472				2	33.6032	24.7525	58.0247	61.6541	44.5086	18.1281				2	56	54.8223	30.0578	101.282	60.5405	29.6782
			3	87	26	49	86	62	29.8105				3	61	114	52	76	75.75	27.3542				3	35.2227	25.7426	60.4938	64.6617	46.5302	19.0063				3	61	57.868	30.0578	97.4359	61.5904	27.649
			4	80	24	47	84	58.75	28.4883				4	65	119	54	70	77	28.7866				4	32.3887	23.7624	58.0247	63.1579	44.3334	19.2151				4	65	60.4061	31.2139	89.7436	61.5909	24.0025
			5	82	24	53	89	62	29.7433				5	70	110	52	79	77.75	24.2539				5	33.1984	23.7624	65.4321	66.9173	47.3275	22.1095				5	70	55.8376	30.0578	101.282	64.2944	29.689
			6	68	25	56	78	56.75	22.9982				6	71	126	59	80	84	29.2916				6	27.5304	24.7525	69.1358	58.6466	45.0163	22.2405				6	71	63.9594	34.104	102.564	67.9069	28.1004
			7	61	34	50	84	57.25	20.998				7	77	112	58	87	83.5	22.487				7	24.6964	33.6634	61.7284	63.1579	45.8115	19.5591				7	77	56.8528	33.526	111.538	69.7293	33.0522
			8	63	31	45	85	56	23.3524				8	87	120	69	86	90.5	21.3307				8	25.5061	30.6931	55.5556	63.9098	43.9161	18.6994				8	87	60.9137	39.8844	110.256	74.5136	30.6464
			9	69	30	51	88	59.5	24.7992				9	93	127	66	81	91.75	25.9663				9	27.9352	29.703	62.963	66.1654	46.6916	20.6914				9	93	64.467	38.1503	103.846	74.8659	29.5797
			10	64	33	56	83	59	20.7043				10	76	122	67	88	88.25	24.0884				10	25.9109	32.6733	69.1358	62.406	47.5315	21.4182				10	76	61.9289	38.7283	112.821	72.3694	31.0387

## Sheet: Tabelle4
		Table S4
		Pollen grain weight measurements
		Artemisia vulgaris
			fresh									aged 7 days
		sample	weight [mg] (measured)	weight [µg]	weight [ng]	pollen grains (counted)	pollen weight [ng]				sample	weight [mg] (measured)	weight [µg]	weight [ng]	pollen grains (counted)	pollen weight [ng]
		1	0.0476	47.6	47600	10020	4.7505				1	0.0439	43.9	43900	10829	4.05393
		2	0.0147	14.7	14700	3064	4.79765				2	0.0179	17.9	17900	3089	5.79476
		3	0.0096	9.6	9600	1767	5.43294				3	0.0268	26.8	26800	2126	12.6058
		4	0.0159	15.9	15900	2293	6.93415				4	0.0119	11.9	11900	2635	4.51613
		5	0.0162	16.2	16200	2484	6.52174				5	0.0039	3.9	3900	561	6.95187
		6	0.0045	4.5	4500	398	11.3065				6	0.0126	12.6	12600	2172	5.8011
		7	0.0057	5.7	5700	1122	5.08021				7	0.0059	5.9	5900	1446	4.08022
		8	0.0042	4.2	4200	740	5.67568				8	0.026	26	26000	3039	8.55545
		9	0.0102	10.2	10200	1683	6.06061				9	0.0073	7.3	7300	1589	4.59408
		10	0.0158	15.8	15800	3274	4.8259				10	0.0223	22.3	22300	2228	10.009
		mean	0.01444	14.44	14440	2684.5	6.13859				mean	0.01785	17.85	17850	2971.4	6.69624
		sd	0.0125971	12.5971	12597.1	2744.49	1.96565				sd	0.0122774	12.2774	12277.4	2864.1	2.86804
